# Supplementary material for: Polyphasic study of phytopathogenic bacterial strains associated with deep bark canker of walnut in Serbia revealed a new species, Brenneria izbisi sp. nov
Source: Front Plant Sci. 2022 Nov 24;13:1055186. doi: 10.3389/fpls.2022.1055186 (PMC9730526; doi:10.3389/fpls.2022.1055186)
Supplement: Supplementary Figure S1 — Pathogenicity assay. Symptoms on walnut stem (A) two months after inoculation – no symptoms development on negative control (left), symptoms of tissue necrosis on the point of inoculation by the strain KBI 447. (B) 14 months after inoculation - no symptoms development on negative control (left), necrotic tissue under the bark extending deeper into the xylem (inoculation by the strain KBI 423) (middle and right). (C) Symptoms on young shoots three weeks after inoculation - no symptoms development on negative control (left), deep tissue necrosis around the point of inoculation (inoculation by the strain KBI 423). [file DataSheet_1.zip › Supplementary files/Table S1. Bacterial strains used in the PCR specificity test FINAL.xlsx]

## Sheet: Sheet1
Table S1. Bacterial strains used in the PCR specificity test with primer pair Bi-hrpP-F/Bi-hrpP-R.
Species	Strain	Origin	Host Plant	Year of isolation	Sourceb	Resultsb
Brenneria izbisi	KBI 422	Serbia, Vrbas	Juglans regia	2020	This study	+
	KBI 423T
	KBI 424
	KBI 425
	KBI 426
	KBI 427
	KBI 428
	KBI 429
	KBI 430
	KBI 431
	KBI 432
	KBI 433
	KBI 434
	KBI 447
	KBI 448
Brenneria nigrifluens	KBI 446, KBI 449	Serbia, Sivac	Juglans regia	2020	This study	-
Brenneria nigrifluens	KBI 024	Serbia	Juglans regia	2011	KBI	-
Brenneria rubrifaciens	LMG 2709T (= NCPPB 2020T)	USA	Juglans regia	1963	LMG	-
Brenneria salicis	LMG 2698T (=NCPPB 447T =ATCC 15712T)	UK	Salix alba	1957	LMG	-
Xanthomonas euvesicatoria	KFB 189	Serbia	Capsicum annuum	2005	KFB	-
	NCPPB 2968T	USA	Capsicum frutescens	1977	NCPPB	-
Xanthomonas arboricola pv. juglandis	RKFB 302	Serbia	Juglans regia	2009	RKFB	-
	KBI 406	Serbia	Juglans regia	2020	KBI
Xanthomonas vesicatoria	NCPPB 422	New Zealand	Lycopersicon esculentum	1955	NCPPB	-
Ralstonia solanacearum	NCPPB 4156	Netherlands	Solanum tuberosum	1955	NCPPB	-
Xylella fastidiosa subsp. pauca	ST53, CoDiRo	Italy	Olea europea	2013	KFB	-
Agrobacterium rubi	ATCC 13335T	USA	probably Rubus ursinus var. loganobaccus	Unknown	KBI	-
Agrobacterium vitis	KBI 488	France	Vinova loza	2021	KBI	-
Agrobacterium tumefaciens	C58 (=ATCC 33970)	USA	Prunus cerasus	1958	KBI	-
Allorhizobium ampelinum	S4T (=ATCC BAA-846T)	Hungary	Vitis vinifera	1981	KBI	-
Allorhizobium vitis	K309T (=ATCC 49767T)	Australia	Vitis vinifera	1977	KBI	-
Rhizobium tumorigenes	1078T (=CFBP 8567T)	Serbia	Rubus sp.	2016	KBI	-
Rhizobium rhizogenes	ATCC 11325T	unknown	Malus sp.	Unknown	KBI	-
Erwinia amylovora	KBI 63	Serbia	Pyrus communis	2014	KBI	-
Acidovorax citrulli	KFB 345	Serbia	Citrullus lanatus	2014	KFB	-
	KBI 86	Serbia	Citrullus lanatus	2014	KBI	-
	NCPPB 3679T	USA	Citrullus lanatus	1969	KBI	-
Dickeya solani	MK 13	Israel	Solanum tuberosum	2007	KBI	-
Pseudomonas syringae pv. syringae	KBI 489	Serbia	Vaccinium corymbosum	2021	KBI	-
Pseudomonas syringae pv. syringae	KBI 494	Serbia	Vaccinium corymbosum	2021	KBI	-
Clavibacter michiganensis subsp. sepedonicus	CFBP 3561 (=PD 406)	Finland	Solanum tuberosum	1983	KBI	-
Pectobacterium carotovorum subsp. brasiliense	KFB 392	Serbia	Cucurbita pepo	2013	KFB	-
	KFB 394	Serbia	Citrullus lanatus	2014	KFB	-
Pectobacterium carotovorum subsp. carotovorum	KBI 1	Serbia	Brassica oleracea	2012	KBI	-
	KBI 2	Serbia	Brassica oleracea	2012	KBI	-
PCR reaction was conducted two times for each tested strain.
aCulture collections: KBI Collection of Phytopatogenic Bacteria, Institute for Plant Protection and Environment, Belgrade, Serbia; KFB, RKFB Collection of Phytopathogenic Bacteria, University of Belgrade, Faculty of Agriculture, Serbia; NCPPB, National Collection of Plant Pathogenic Bacteria, York, UK.
b-, no amplification product observed on agarose gel; +, production of the 340-bp amplification fragment from genomic DNA (hrpP gene).
