# Supplementary material for: Polyphasic study of phytopathogenic bacterial strains associated with deep bark canker of walnut in Serbia revealed a new species, Brenneria izbisi sp. nov
Source: Front Plant Sci. 2022 Nov 24;13:1055186. doi: 10.3389/fpls.2022.1055186 (PMC9730526; doi:10.3389/fpls.2022.1055186)
Supplement: Supplementary Figure S1 — Pathogenicity assay. Symptoms on walnut stem (A) two months after inoculation – no symptoms development on negative control (left), symptoms of tissue necrosis on the point of inoculation by the strain KBI 447. (B) 14 months after inoculation - no symptoms development on negative control (left), necrotic tissue under the bark extending deeper into the xylem (inoculation by the strain KBI 423) (middle and right). (C) Symptoms on young shoots three weeks after inoculation - no symptoms development on negative control (left), deep tissue necrosis around the point of inoculation (inoculation by the strain KBI 423). [file DataSheet_1.zip › Supplementary files/Table S2. List of primers used in this study.xlsx]

## Sheet: Sheet1
Table S2. List of primers used in this study.
Primer name	Primer sequence (5'-3')	Target region or gene	Reference
BOXА1R	CTA CGG CAA GGC GAC GCT GAC G	BOX element	Versalovic et al. (1991, 1994)
ERIC1R	ATG TAA GCT CCT GGG GAT TCA C	ERIC element
ERIC2	AAG TAA GTG ACT GGG GTG AGC G
REP1R-I	III ICG ICG ICA TCI GGC	REP element
REP2-I	ICG ICT TAT CIG GCC TAC
gyrB 01-F	TAA RTT YGA YGA YAA CTC YTA YAAAGT	gyrB	Brady et al. (2008)a
gyrB 02-R	CMC CYT CCA CCA RGT AMA GTT
rpoB CM7-F	AAC CAG TTC CGC GTT GGC CTG	rpoB
rpoB CM31b-R	CCT GAA CAA CAC GCT CGG A
atpD 01-F	RTA ATY GGM GCS GTR GTN GAY GT	atpD
atpD 02-R	TCA TCC GCM GGW ACR TAW AYN GCC TG
infB 01-F	ATY ATG GGH CAY GTH GAY CA	infB
infB 02-R	ACK GAG TAR TAA CGC AGA TCC A
gyrB 07-F	GTV CGT TTC TGG CCV AG	gyrB	Brady et al. (2008)b
gyrB 08-R	CTT TAC GRC GKG TCA TWT CAC
rpoB CM81-F	CAG TTC CGC GTT GGC CTG	rpoB
rpoB CM81b-F	TGA TCA ACG CCA AGC C
rpoB CM32b-R	CGG ACC GGC CTG ACG TTG CAT
atpD 03-F	TGC TGG AAG TKC AGC ARC AG	atpD
atpD 04-R	CCM AGY ART GCG GAT ACT TC
infB 03-F	ACG GBA TGA TYA CST TCC TGG	infB
infB 04-R	AGY TTA GAT TTC TGC TGA CG
fD1	AGA GTT TGA TCC TGG CTC AG	16S rRNA	Weisburg et al., 1991
rP2	ACG GCT ACC TTG TTA CGA CTT
F1	CCT GCG CCA TGT TGC CAG ATC GCT AT	1-kb M13-derived amplicon of B. nigrifluens	Loreti et al., 2008
C3	ACC TGA GTA GCA GTT TCG ACT ATT T
Es1A	GCG GCG GAC GGG TGA GTA AA	16S rRNA gene	Hauben et al., 1998
Es4B	CTA GCC TGT CAG TTT TGA ATG CT
BR-1	CAG CGG GAA GTA GCT TGC TAC TTT GCC GG	16S rRNA gene	McClean et al., 2008
BR-3	TGA AAA AGT CTC TCT TAA ACC TTT CC
Bi-hrpP-F	TGA TAG CTT TTG GGA AGA GTT CGC T	hrpP	This study
Bi-hrpP-R	ACA GGA TTC ACG CCG ATC TTT CA
XajF	TAC CTG CCC GAA CAG TTC CT	Unknown (X. a. pv. juglandis)	Gironde et al., 2009
XajR	CGG AGT AGA ACG TGC TCT TG
a Primers used for amplification
b Primers used for sequencing
References mentioned in the table are already listed in the reference list of the manuscript.
