# Supplementary material for: Polyphasic study of phytopathogenic bacterial strains associated with deep bark canker of walnut in Serbia revealed a new species, Brenneria izbisi sp. nov
Source: Front Plant Sci. 2022 Nov 24;13:1055186. doi: 10.3389/fpls.2022.1055186 (PMC9730526; doi:10.3389/fpls.2022.1055186)
Supplement: Supplementary Figure S1 — Pathogenicity assay. Symptoms on walnut stem (A) two months after inoculation – no symptoms development on negative control (left), symptoms of tissue necrosis on the point of inoculation by the strain KBI 447. (B) 14 months after inoculation - no symptoms development on negative control (left), necrotic tissue under the bark extending deeper into the xylem (inoculation by the strain KBI 423) (middle and right). (C) Symptoms on young shoots three weeks after inoculation - no symptoms development on negative control (left), deep tissue necrosis around the point of inoculation (inoculation by the strain KBI 423). [file DataSheet_1.zip › Supplementary files/Table S3. Accession numbers of sequences used in this study FINAL.xlsx]

## Sheet: Sheet1
Table S3. The GenBank accession numbers for the nucleotide sequences used in phylogenetic analysis within this study. Accession numbers obtained in this study are shown in bold.
Species	Straina	Source	Origin	16SrRNA	atpD	gyrB	infB	rpoB	WGS
Brenneria izbisi	KBI 423T	Juglans regia	Serbia	MW485945	ON228205	ON638964	ON638960	ON638968	JAMPJU000000000.1
Brenneria izbisi	KBI 424	Juglans regia	Serbia	MW485946
Brenneria izbisi	KBI 428	Juglans regia	Serbia	MW485947
Brenneria izbisi	KBI 429	Juglans regia	Serbia	MW485948	ON228204	ON638963	ON638959	ON638967
Brenneria izbisi	KBI 430	Juglans regia	Serbia		ON228203	ON638962	ON638958	ON638966
Brenneria izbisi	KBI 447	Juglans regia	Serbia		ON228202	ON638961	ON638957	ON638965	JAMPJT000000000.1
Brenneria alni	NCPPB 3934T	Alnus sp.	Italy	AJ223468	JF311514	JF311627	JF311740	JF311852	NZ_MJLZ00000000.1
Brenneria corticis	CFCC 11842T	Populus × euramericana	China	MH206610	KZ819071.1	KZ819071.1	KZ819074.1	KZ819104.1	KZ819071.1-KZ819153.1
Brenneria goodwinii	FRB 171	Quercus robur	UK	MJLY01000104.1	MJLY01000019.1	MJLY01000039.1	MJLY01000003.1	MJLY01000052.1	MJLY00000000.1
Brenneria goodwinii	FRB 141T	Quercus robur	UK	KM032271	gs	gs	gs	gs	NZ_CP014137.1
Brenneria goodwinii	OBR1	Quercus robur	UK	NZ_CGIG00000000.1	NZ_CGIG00000000.1	NZ_CGIG00000000.1	NZ_CGIG00000000.1	NZ_CGIG00000000.1	NZ_CGIG00000000.1
"Brenneria izadpanahii"	Iran 50T	Oak	Iran	gsb	gs	gs	gs	gs	CP050854.1
Brenneria nigrifluens	DSM 30175T	Juglans regia	USA	AJ233415	gs	gs	gs	gs	CP034036.1
Brenneria nigrifluens	EniD312	Unknown	USA	NZ_CM001230.1	NZ_CM001230.1	NZ_CM001230.1	NZ_CM001230.1	NZ_CM001230.1	NZ_CM001230.1
Brenneria populi	CFCC 11963T	Populus × euramericana	China	KJ632518	KJ672086	KJ672083	KJ672085	KJ672084
Brenneria rosae subsp. americana	LMG 27715T	Oak	USA	KF308292	KF308300	KF308310	KF308320	KF308330	NZ_QDKJ00000000.1
Brenneria rosae subsp. rosae	LMG 27714T	Oak	UK	KF308291	KF308293	KF308303	KF308313	KF308323	KZ819022.1-KZ819070.1
Brenneria rubrifaciens	6D370	Juglans regia	USA	gs	gs	gs	gs	gs	CP034035.1
Brenneria rubrifaciens	LMG 2709T	Juglans regia	USA	AJ233418
Brenneria salicis	LMG 2698T (=NCPPB 447T =ATCC 15712T)	Salix alba	UK	AJ233419	JF311509	JF311622	JF311735	JF311847	NZ_AGJP00000000.1
"Brenneria yuansilingia"	hezel4-2-4T	Willow	China	JABJXS010000027.1	JABJXS010000005.1	JABJXS010000005.1	JABJXS010000004.1	JABJXS010000019.1	JABJXS000000000.1
"Brenneria yuansilingia"	L3-3C-1	Willow	China	JAEMHF010000027.1	JAEMHF010000003.1	JAEMHF010000003.1	JAEMHF010000005.1	JAEMHF010000018.1	JAEMHF000000000.1
Dickeya chrysanthemi	NCPPB 402T	Chrysanthemum	USA	AJ233412	AOOA01000057.1	AOOA01000001.1	AOOA01000050.1	AOOA01000052.1	AOOA00000000.1
Dickeya dadantii	NCPPB 2976	Dieffenbachia sp.	USA	JF419463	AOOG01000071.1	AOOG01000071.1	AOOG01000013.1	AOOG01000005.1	AOOG00000000.1
Dickeya zeae	NCPPB 2538T	Maize	USA	AF520711	AOOF01000037.1	AOOF01000001.1	AOOF01000004.1	AOOF01000002.1	AOOF00000000.1
Erwinia amylovora	CFBP 1232T	Pyrus communis	UK	AJ233410	NZ_CAPB01000042.1	NZ_CAPB01000042.1	NZ_CAPB01000005.1	NZ_CAPB01000004.1	NZ_CAPB000000000.1
Erwinia iniecta	B120T	Diuraphis noxia	USA	KM870781	JRXE01000025.1	JRXE01000025	JRXE01000006.1	JRXE01000039	JRXE00000000.1
Erwinia pyrifoliae	DSM 12163T	Pyrus pyrifolia	Korea	EF122435	gs	gs	gs	gs	NC_017390.1
Erwinia tasmaniensis	Et1/99T	Aple flowers	Australia	AM055716	gs	gs	gs	gs	NC_010694.1
Lonsdalea britannica	LMG 26267T	Quercus robur	UK	JF311442	JF311553	JF311666	JF311779	JF311891	NZ_LUTN00000000.1
Lonsdalea iberica	LMG 26264T	Oak	Spain	JF311441	LUTP01000008.1	LUTP01000008.1	LUTP01000013.1	LUTP01000039.1	LUTP00000000.1
Lonsdalea quercina	ATCC 29281T	Oak	USA	AJ223469	JIBO01000015.1	JIBO01000015.1	JIBO01000004.1	JIBO01000019.1	JIBO00000000.1
Pantoea agglomerans	DSM 3493T	Human	Zimbabwe	AJ251466	FYAZ01000009.1	FYAZ01000009.1	FYAZ01000007.1	FYAZ01000019.1	FYAZ00000000.1
Pantoea ananatis	LMG 2665T	Ananas comosus	Brazil	Z96081	JMJJ01000009.1	JMJJ01000009.1	JMJJ01000010.1	JMJJ01000010.1	JMJJ00000000.1
Pantoea deleyi	LMG 24200T	Eucaliptus	Uganda	EF688011	VHJA01000081.1	VHJA01000081.1	VHJA01000024.1	VHJA01000056.1	VHJA00000000.1
Pantoea vagans	LMG 24199T	Eucaliptus	Uganda	EF688012	CP038853.1	CP038853.1	CP038853.1	CP038853.1	CP038853.1-CP038855.1
Pectobacterium atrosepticum	NCPPB 549T (=LMG 2386T)	Potato	UK	JN600332	JF311476	JF311589	JF311702	JF311815	JQHK00000000.1
Pectobacterium betavasculorum	NCPPB 2795T (=LMG 2466T)	Sugar beet	USA	JN600328	JF311480	JF311593	JF311706	JF311819	JQHM00000000.1
Pectobacterium carotovorum	DSM 30168T	Potato	Denmark	JF926731	FQWI01000007.1	FQWI01000007.1	FQWI01000002.1	FQWI01000017.1	FQWI00000000.1
a Culture collections: NCPPB, National Collection of Plant Pathogenic Bacteria, York, UK; CFCC, China Forestry Culture Collection Center, Research Institute of Forest Ecology, Environment and Protection, Beijing, China; LMG, Bacteria Collection, Ghent University, Belgium; DSM-Deutsche Sammlung von Mikroorganismen und Zellkulturen GmbH, Braunschweig, Germany; ATCC, American Type Culture Collection…
b gs, sequences are retrieved from the finished genome sequences.
