# Supplementary material for: Polyphasic study of phytopathogenic bacterial strains associated with deep bark canker of walnut in Serbia revealed a new species, Brenneria izbisi sp. nov
Source: Front Plant Sci. 2022 Nov 24;13:1055186. doi: 10.3389/fpls.2022.1055186 (PMC9730526; doi:10.3389/fpls.2022.1055186)
Supplement: Supplementary Figure S1 — Pathogenicity assay. Symptoms on walnut stem (A) two months after inoculation – no symptoms development on negative control (left), symptoms of tissue necrosis on the point of inoculation by the strain KBI 447. (B) 14 months after inoculation - no symptoms development on negative control (left), necrotic tissue under the bark extending deeper into the xylem (inoculation by the strain KBI 423) (middle and right). (C) Symptoms on young shoots three weeks after inoculation - no symptoms development on negative control (left), deep tissue necrosis around the point of inoculation (inoculation by the strain KBI 423). [file DataSheet_1.zip › Supplementary files/Table S4. OGRIs.xlsx]

## Sheet: Tabelle1
Table S4. Pairwise OGRI comparisons between the strain Brenneria izbisi KBI 423T and other Brenneria strains
	OGRI values in comparison to Brenneria izbisi KBI 423T
	ANIb (%)	ANIm (%)	orthoANIu (%)	dDDH (%)
Brenneria izbisi KBI 423T	100	100	100	100
Brenneria izbisi KBI 447	99.9957	99.9993	99.974	100
Brenneria salicis LMG 2698T	94.4786	94.6803	94.5136	57.8
Brenneria roseae subsp. americana LMG 27715T	85.4357	86.8206	85.5493	30.3
Brenneria roseae subsp. roseae LMG 27714T	85.3866	86.7216	85.4296	30
Brenneria rubrifaciens 6D370	84.044	85.822	83.9436	27.6
"Brenneria yuansilingia" L3-3C-1	81.0354	84.6932	80.8231	24.3
"Brenneria yuansilingia" hezel4-2-4T	81.0231	84.7177	80.9072	24.4
Brenneria sp. EniD312	80.6061	84.3767	80.2408	23.7
Brenneria nigrifluens DSM 30175T	80.5951	84.3759	80.3119	23.7
Brenneria corticis CFCC 11842T	80.458	84.3266	80.5015	23.6
Brenneria alni NCPPB 3934T	80.3422	84.4255	80.105	23.6
Brenneria goodwinii OBR1	80.2044	84.3074	79.8326	23.7
Brenneria goodwinii FRB141T	80.127	84.25	79.7266	23.7
"Brenneria izadpanahii" Iran 50T	80.1097	84.2533	79.6838	23.6
Brenneria goodwinii FRB171	80.0466	84.2549	79.8862	23.5
The proposed threshold for species delineation ranges between 95–96% for ANI (Richter and Rossello-Mora, 2009).
The proposed threshold for species delineation is 70% for DDH (Wayne et al., 1987; Stackebrandt and Goebel, 1994; Meier-Kolthoff et al., 2013).
References
Meier-Kolthoff, J. P., Auch, A. F., Klenk, H.-P., Göker, M. (2013). Genome sequence-based species delimitation with confidence intervals
and improved distance functions. BMC Bioinformatics 14, 1–14, doi: 10.1186/1471-2105-14-60
Richter, M., Rossello-Mora, R. (2009). Shifting the genomic gold standard for the prokaryotic species definition. Proc. Natl. Acad. Sci. USA
106, 19126–19131, doi: 10.1073/pnas.0906412106
Stackebrandt, E., Goebel, B. M. (1994). Taxonomic note: a place for DNA-DNA reassociation and 16S rRNA sequence analysis in the
present species definition in bacteriology. Int. J. Syst. Bacteriol. 44, doi: 10.1099/00207713-44-4-846
Wayne, L. G., Brenner, D. J., Colwell, R. R., Grimont, P. A., Kandler, O., Krichevsky, M. I. et al. (1987). Report of the ad hoc committee on
reconciliation of approaches to bacterial systematics. Int. J. Syst. Bacteriol. 37, doi: 10.1099/00207713-37-4-463
